# Supplementary material for: A Comprehensive Screening of the Interactors of Areca Palm Necrotic Ringspot Virus (ANRSV) HCPro2 Highlights the Proviral Roles of eIF4A and PGK in Viral Infection
Source: Plants (Basel). 2025 May 30;14(11):1673. doi: 10.3390/plants14111673 (PMC12158156; doi:10.3390/plants14111673)
Supplement: Supplementary file 1 [file plants-14-01673-s001.zip]

Archive with 1 entries (1 files):
- plants-3629105-supplementary.pdf
